# Supplementary material for: Exploration of the Gut–Brain Axis through Metabolomics Identifies Serum Propionic Acid Associated with Higher Cognitive Decline in Older Persons
Source: Nutrients. 2022 Nov 5;14(21):4688. doi: 10.3390/nu14214688 (PMC9655149; doi:10.3390/nu14214688)
Supplement: Supplementary file 1 [file nutrients-14-04688-s001.zip]

Archive with 1 entries (1 files):
- nutrients-2004684-supplementary.pdf
